# Supplementary material for: Genetic Testing in Adults over 50 Years with Chronic Kidney Disease: Diagnostic Yield and Clinical Implications in a Specialized Kidney Genetics Clinic
Source: Genes (Basel). 2025 Mar 31;16(4):408. doi: 10.3390/genes16040408 (PMC12027001; doi:10.3390/genes16040408)
Supplement: Supplementary file 1 [file genes-16-00408-s001.zip]

Archive with 1 entries (1 files):
- genes-3515821-supplementary.pdf
